# Supplementary material for: High-Accuracy Renal Cell Carcinoma Discrimination through Label-Free SERS of Blood Serum and Multivariate Analysis
Source: Biosensors (Basel). 2023 Aug 13;13(8):813. doi: 10.3390/bios13080813 (PMC10452371; doi:10.3390/bios13080813)
Supplement: Supplementary file 1 [file biosensors-13-00813-s001.zip]

Archive with 1 entries (1 files):
- Supplementary Information  Biosensors 6.pdf
